# Supplementary material for: Integrated miRNA–mRNA Analysis Reveals Critical miRNAs and Targets in Diet-Induced Obesity-Related Glomerulopathy
Source: Int J Mol Sci. 2024 Jun 11;25(12):6437. doi: 10.3390/ijms25126437 (PMC11204096; doi:10.3390/ijms25126437)
Supplement: Supplementary file 1 [file ijms-25-06437-s001.zip]

Archive with 4 entries (4 files):
- ijms-3016253_Supplementary Table S1.pdf
- ijms-3016253_Supplementary Table S2.pdf
- ijms-3016253_Supplementary Table S3.pdf
- ijms-3016253_Supplementary Table S4.pdf
